# Supplementary material for: eEF-2K Deficiency Boosts the Virus-Specific Effector CD8+ T Cell Responses During Viral Infection
Source: Viruses. 2024 Dec 28;17(1):26. doi: 10.3390/v17010026 (PMC11768472; doi:10.3390/v17010026)
Supplement: Supplementary file 1 [file viruses-17-00026-s001.zip]

Archive with 1 entries (1 files):
- viruses-3388432-supplementary.pdf
